# Supplementary material for: Genetic heterogeneity affects the risk of incident depression, comorbidity, and response to environment: A prospective trajectory study
Source: Psychol Med. 2026 Jun 22;56:e205. doi: 10.1017/S0033291726104140 (PMC13319487; doi:10.1017/S0033291726104140)
Supplement: Pan et al. supplementary material 2 — Pan et al. supplementary material [file S0033291726104140sup002.xlsx]

## Sheet: table s1 
Table S1. Results of functional analysis.
Category	GeneSet	N genes	N overlap	p	adjP	genes
GO Biological Process	nucleosome organization	99	9	3.57825e-09	2.7735e-05	HIST2H4A:HIST2H4B:HIST1H3A:HIST1H4A:HIST1H4B:HIST1H3B:HIST1H3C:HIST1H4C:HIST1H2BC:HIST1H2BE:HIST1H4D:HIST1H3D:HIST1H2BF:HIST1H4E:HIST1H2BG:HIST1H3E:HIST1H4F:HIST1H3F:HIST1H3G:HIST1H2BI:HIST1H4H:HIST1H2BJ:HIST1H4I:HIST1H2BL:HIST1H3H:HIST1H2BM:HIST1H4J:HIST1H4K:HIST1H2BN:HIST1H1B:HIST1H3I:HIST1H4L:HIST1H3J:HIST1H2BO:HIST4H4
GO Molecular Function	structural constituent of chromatin	52	12	6.78668e-17	1.2026e-13	HIST2H4A:HIST2H4B:HIST1H3A:HIST1H4A:HIST1H4B:HIST1H3B:HIST1H2AB:HIST1H3C:HIST1H4C:HIST1H2BC:HIST1H2AC:HIST1H2BE:HIST1H4D:HIST1H3D:HIST1H2BF:HIST1H4E:HIST1H2BG:HIST1H2AE:HIST1H3E:HIST1H4F:HIST1H3F:HIST1H3G:HIST1H2BI:HIST1H4H:HIST1H2BJ:HIST1H2AG:HIST1H4I:HIST1H2AH:HIST1H2BL:HIST1H2AI:HIST1H3H:HIST1H2BM:HIST1H4J:HIST1H4K:HIST1H2AK:HIST1H2BN:HIST1H2AL:HIST1H1B:HIST1H3I:HIST1H4L:HIST1H3J:HIST1H2AM:HIS…
GO Cellular Component	nucleosome	88	12	5.72836e-14	5.77992e-11	HIST2H4A:HIST2H4B:HIST1H3A:HIST1H4A:HIST1H4B:HIST1H3B:HIST1H2AB:HIST1H3C:HIST1H4C:HIST1H2BC:HIST1H2AC:HIST1H2BE:HIST1H4D:HIST1H3D:HIST1H2BF:HIST1H4E:HIST1H2BG:HIST1H2AE:HIST1H3E:HIST1H4F:HIST1H3F:HIST1H3G:HIST1H2BI:HIST1H4H:HIST1H2BJ:HIST1H2AG:HIST1H4I:HIST1H2AH:HIST1H2BL:HIST1H2AI:HIST1H3H:HIST1H2BM:HIST1H4J:HIST1H4K:HIST1H2AK:HIST1H2BN:HIST1H2AL:HIST1H1B:HIST1H3I:HIST1H4L:HIST1H3J:HIST1H2AM:HIS…
GO Cellular Component	dna packaging complex	119	12	2.29668e-12	1.15867e-09	HIST2H4A:HIST2H4B:HIST1H3A:HIST1H4A:HIST1H4B:HIST1H3B:HIST1H2AB:HIST1H3C:HIST1H4C:HIST1H2BC:HIST1H2AC:HIST1H2BE:HIST1H4D:HIST1H3D:HIST1H2BF:HIST1H4E:HIST1H2BG:HIST1H2AE:HIST1H3E:HIST1H4F:HIST1H3F:HIST1H3G:HIST1H2BI:HIST1H4H:HIST1H2BJ:HIST1H2AG:HIST1H4I:HIST1H2AH:HIST1H2BL:HIST1H2AI:HIST1H3H:HIST1H2BM:HIST1H4J:HIST1H4K:HIST1H2AK:HIST1H2BN:HIST1H2AL:HIST1H1B:HIST1H3I:HIST1H4L:HIST1H3J:HIST1H2AM:HIS…
GO Cellular Component	protein dna complex	178	12	2.67129e-10	8.98445e-08	HIST2H4A:HIST2H4B:HIST1H3A:HIST1H4A:HIST1H4B:HIST1H3B:HIST1H2AB:HIST1H3C:HIST1H4C:HIST1H2BC:HIST1H2AC:HIST1H2BE:HIST1H4D:HIST1H3D:HIST1H2BF:HIST1H4E:HIST1H2BG:HIST1H2AE:HIST1H3E:HIST1H4F:HIST1H3F:HIST1H3G:HIST1H2BI:HIST1H4H:HIST1H2BJ:HIST1H2AG:HIST1H4I:HIST1H2AH:HIST1H2BL:HIST1H2AI:HIST1H3H:HIST1H2BM:HIST1H4J:HIST1H4K:HIST1H2AK:HIST1H2BN:HIST1H2AL:HIST1H1B:HIST1H3I:HIST1H4L:HIST1H3J:HIST1H2AM:HIS…
GO Molecular Function	protein heterodimerization activity	282	12	4.77971e-08	4.23482e-05	HIST2H4A:HIST2H4B:HIST1H3A:HIST1H4A:HIST1H4B:HIST1H3B:HIST1H2AB:HIST1H3C:HIST1H4C:HIST1H2BC:HIST1H2AC:HIST1H2BE:HIST1H4D:HIST1H3D:HIST1H2BF:HIST1H4E:HIST1H2BG:HIST1H2AE:HIST1H3E:HIST1H4F:HIST1H3F:HIST1H3G:HIST1H2BI:HIST1H4H:HIST1H2BJ:HIST1H2AG:HIST1H4I:HIST1H2AH:HIST1H2BL:HIST1H2AI:HIST1H3H:HIST1H2BM:HIST1H4J:HIST1H4K:HIST1H2AK:HIST1H2BN:HIST1H2AL:HIST1H3I:HIST1H4L:HIST1H3J:HIST1H2AM:HIST1H2BO:HI…
GO Cellular Component	chromosome centromeric core domain	5	3	1.55381e-06	0.000391948	HIST2H4A:HIST2H4B:HIST1H4A:HIST1H4B:HIST1H2AB:HIST1H4C:HIST1H4D:HIST1H4E:HIST1H2AE:HIST1H4F:HIST1H4H:HIST1H2BJ:HIST1H4I:HIST1H4J:HIST1H4K:HIST1H4L:HIST4H4
GO Biological Process	protein dna complex subunit organization	203	10	1.70661e-07	0.000661396	HIST2H4A:HIST2H4B:HIST1H3A:HIST1H4A:HIST1H4B:HIST1H3B:HIST1H3C:HIST1H4C:HIST1H2BC:HIST1H2BE:HIST1H4D:HIST1H3D:HIST1H2BF:HIST1H4E:HIST1H2BG:HIST1H3E:HIST1H4F:HIST1H3F:HIST1H3G:HIST1H2BI:HIST1H4H:HIST1H2BJ:HIST1H4I:HIST1H2BL:HIST1H3H:HIST1H2BM:HIST1H4J:HIST1H4K:HIST1H2BN:HIST1H1B:HIST1H3I:HIST1H4L:HIST1H3J:HIST1H2BO:HIST4H4:TCF4
GO Biological Process	t cell receptor signaling pathway	128	8	5.06377e-07	0.00120917	DENND1B:BTN3A2:BTN2A2:BTN3A1:BTN2A3P:BTN3A3:BTN2A1:BTN1A1
GO Biological Process	protein localization to cenp a containing chromatin	4	3	6.24008e-07	0.00120917	HIST2H4A:HIST2H4B:HIST1H4A:HIST1H4B:HIST1H2AB:HIST1H4C:HIST1H4D:HIST1H4E:HIST1H2AE:HIST1H4F:HIST1H4H:HIST1H2BJ:HIST1H4I:HIST1H4J:HIST1H4K:HIST1H4L:HIST4H4
GO Cellular Component	postsynapse	628	14	8.51692e-06	0.00171872	ELAVL4:ERBB4:BSN:IGSF11:PCLO:CTTNBP2:SORCS3:DAGLA:GRM5:DRD2:LRFN5:NTRK3:CELF4:DCC
GO Cellular Component	postsynaptic density membrane	97	6	1.5099e-05	0.00253914	ERBB4:SORCS3:DAGLA:GRM5:LRFN5:DCC
GO Cellular Component	postsynaptic specialization	344	10	1.92032e-05	0.002768	ERBB4:BSN:IGSF11:PCLO:SORCS3:DAGLA:GRM5:DRD2:LRFN5:DCC
GO Cellular Component	neuron to neuron synapse	361	10	2.89649e-05	0.0036532	ERBB4:BSN:IGSF11:PCLO:SORCS3:DAGLA:GRM5:DRD2:LRFN5:DCC
GO Molecular Function	structural molecule activity	716	15	8.37384e-06	0.00494615	HIST2H4A:HIST2H4B:BSN:HIST1H3A:HIST1H4A:HIST1H4B:HIST1H3B:HIST1H2AB:HIST1H3C:HIST1H4C:HIST1H2BC:HIST1H2AC:HIST1H2BE:HIST1H4D:HIST1H3D:HIST1H2BF:HIST1H4E:HIST1H2BG:HIST1H2AE:HIST1H3E:HIST1H4F:HIST1H3F:HIST1H3G:HIST1H2BI:HIST1H4H:HIST1H2BJ:HIST1H2AG:HIST1H4I:HIST1H2AH:POM121L2:HIST1H2BL:HIST1H2AI:HIST1H3H:HIST1H2BM:HIST1H4J:HIST1H4K:HIST1H2AK:HIST1H2BN:HIST1H2AL:HIST1H1B:HIST1H3I:HIST1H4L:HIST1H3J:…
GO Cellular Component	postsynaptic specialization membrane	123	6	5.78712e-05	0.00635512	ERBB4:SORCS3:DAGLA:GRM5:LRFN5:DCC
GO Cellular Component	glutamatergic synapse	396	10	6.29844e-05	0.00635512	ELAVL4:ERBB4:BSN:PCLO:CTTNBP2:SORCS3:GRM5:DRD2:LRFN5:NTRK3
GO Cellular Component	gaba ergic synapse	81	5	8.06305e-05	0.00739602	ERBB4:BSN:PCLO:DRD2:LRFN5
GO Biological Process	antigen receptor mediated signaling pathway	173	8	4.87732e-06	0.00756082	DENND1B:BTN3A2:BTN2A2:BTN3A1:BTN2A3P:BTN3A3:BTN2A1:BTN1A1
GO Cellular Component	postsynaptic membrane	262	8	9.54718e-05	0.00802758	ERBB4:SORCS3:DAGLA:GRM5:DRD2:LRFN5:NTRK3:DCC
GO Cellular Component	external side of plasma membrane	341	9	0.000106058	0.00823172	HFE:BTN3A2:BTN2A2:BTN3A1:BTN2A3P:BTN3A3:BTN2A1:BTN1A1:HLA-B
GO Cellular Component	neuron projection	1300	18	0.000238637	0.0171989	AGBL4:ELAVL4:NEGR1:CRB1:BSN:SCGN:PCLO:CTTNBP2:DAGLA:GRM5:DRD2:MARK3:CKB:KLC1:RP11-73M18.2:NTRK3:DCC:RAB27B:SLC12A5
GO Molecular Function	sodium phosphate symporter activity	13	3	4.30448e-05	0.0190689	SLC17A1:SLC17A3:SLC17A2
GO Cellular Component	dendritic tree	585	11	0.000358473	0.0241133	ELAVL4:NEGR1:BSN:SCGN:CTTNBP2:DAGLA:GRM5:DRD2:MARK3:CKB:SLC12A5
GO Cellular Component	plasma membrane region	1243	17	0.000414467	0.0261373	SGIP1:CRB1:ERBB4:KLHDC8B:SLC17A1:SLC17A3:SLC44A4:SORCS3:DAGLA:GRM5:DRD2:SPRY2:LRFN5:NTRK3:DCC:RAB27B:SLC12A5
GO Biological Process	regulation of immune system process	1401	21	2.16616e-05	0.0279832	HIST2H4A:HIST2H4B:DENND1B:CREB1:HIST1H4A:HIST1H4B:HFE:HIST1H4C:HIST1H4D:HIST1H4E:HIST1H4F:HIST1H4H:BTN3A2:BTN2A2:BTN3A1:BTN2A3P:BTN3A3:BTN2A1:BTN1A1:HIST1H4I:HIST1H4J:HIST1H4K:HIST1H4L:TRIM27:HLA-B:NCR3:HSPA1A:HSPA1B:CFB:MAD1L1:DRD2:HIST4H4:ACVR1B:HSPH1:LRFN5
GO Cellular Component	chromatin	1264	17	0.000501324	0.0297551	HIST2H4A:HIST2H4B:CREB1:HIST1H3A:HIST1H4A:HIST1H4B:HIST1H3B:HIST1H2AB:HIST1H3C:HIST1H4C:HIST1H2BC:HIST1H2AC:HIST1H2BE:HIST1H4D:HIST1H3D:HIST1H2BF:HIST1H4E:HIST1H2BG:HIST1H2AE:HIST1H3E:HIST1H4F:HIST1H3F:HIST1H3G:HIST1H2BI:HIST1H4H:HMGN4:HIST1H2BJ:HIST1H2AG:HIST1H4I:HIST1H2AH:HIST1H2BL:HIST1H2AI:HIST1H3H:HIST1H2BM:HIST1H4J:HIST1H4K:HIST1H2AK:HIST1H2BN:HIST1H2AL:HIST1H1B:HIST1H3I:HIST1H4L:HIST1H3J:H…
GO Cellular Component	synapse	1394	18	0.000549274	0.0304976	ELAVL4:ERBB4:BSN:IGSF11:SCGN:QKI:PCLO:CTTNBP2:SORCS3:DAGLA:GRM5:DRD2:LRFN5:NTRK3:CELF4:DCC:RAB27B:SLC12A5
GO Cellular Component	axon	619	11	0.000574285	0.0304976	AGBL4:ELAVL4:BSN:SCGN:PCLO:DAGLA:DRD2:KLC1:RP11-73M18.2:NTRK3:DCC:RAB27B
GO Cellular Component	cell surface	836	13	0.000641713	0.0323744	BSN:HFE:BTN3A2:BTN2A2:BTN3A1:BTN2A3P:BTN3A3:BTN2A1:BTN1A1:HLA-B:ACVR1B:LRFN5:DCC
GO Biological Process	regulation of immune response	810	15	3.52313e-05	0.0343075	DENND1B:HFE:BTN3A2:BTN2A2:BTN3A1:BTN2A3P:BTN3A3:BTN2A1:BTN1A1:TRIM27:HLA-B:NCR3:HSPA1A:HSPA1B:CFB:DRD2
GO Biological Process	immune response regulating cell surface receptor signaling pathway	296	9	3.58189e-05	0.0343075	DENND1B:BTN3A2:BTN2A2:BTN3A1:BTN2A3P:BTN3A3:BTN2A1:BTN1A1:NCR3
GO Biological Process	activation of immune response	455	11	3.98358e-05	0.0343075	DENND1B:BTN3A2:BTN2A2:BTN3A1:BTN2A3P:BTN3A3:BTN2A1:BTN1A1:NCR3:HSPA1A:HSPA1B:CFB
GO Cellular Component	side of membrane	538	10	0.000728119	0.0349844	HFE:BTN3A2:BTN2A2:BTN3A1:BTN2A3P:BTN3A3:BTN2A1:BTN1A1:HLA-B:APOPT1
GO Cellular Component	cytoskeleton of presynaptic active zone	8	2	0.000802419	0.0368019	BSN:PCLO
GO Biological Process	positive regulation of immune response	645	13	5.14367e-05	0.0398686	DENND1B:HFE:BTN3A2:BTN2A2:BTN3A1:BTN2A3P:BTN3A3:BTN2A1:BTN1A1:HLA-B:NCR3:HSPA1A:HSPA1B:CFB
GO Biological Process	protein localization to chromatin	39	4	5.90137e-05	0.0415832	HIST2H4A:HIST2H4B:HIST1H4A:HIST1H4B:HIST1H2AB:HIST1H4C:HIST1H4D:HIST1H4E:HIST1H2AE:HIST1H4F:HIST1H4H:HIST1H2BJ:HIST1H4I:HIST1H4J:HIST1H4K:HIST1H1B:HIST1H4L:HIST4H4
GO Cellular Component	synaptic membrane	374	8	0.00102649	0.0432193	ERBB4:SORCS3:DAGLA:GRM5:DRD2:LRFN5:NTRK3:DCC
GO Cellular Component	mhc class i protein complex	9	2	0.00102801	0.0432193	HFE:HLA-B

## Sheet: table s2
Table S2. Distribution of GO-PRS.
Gene Ontology	Mean of PRS	Standard Deviation of PRS	Number of SNPs included
nucleosome organization	-0.000286127	0.00836752	5
structural constituent of chromatin	-0.000286127	0.00836752	6
nucleosome	-0.000286127	0.00836752	6
dna packaging complex	-0.000286127	0.00836752	6
protein dna complex	-0.000286127	0.00836752	6
protein heterodimerization activity	-0.000286127	0.00836752	16
chromosome centromeric core domain	-0.0112354	0.0083934	7
protein dna complex subunit organization	-0.000286127	0.00836752	15
t cell receptor signaling pathway	-0.0058457	0.00722623	4
protein localization to cenp a containing chromatin	-0.0112354	0.0083934	7
postsynapse	0.00150605	0.002274	22
postsynaptic density membrane	0.00164152	0.00324124	1
postsynaptic specialization	-0.00206155	0.00257681	13
neuron to neuron synapse	-0.00206155	0.00257681	13
structural molecule activity	-0.00987015	0.00714901	23
postsynaptic specialization membrane	0.00164152	0.00324124	1
glutamatergic synapse	0.00573302	0.00260194	19
gaba ergic synapse	-0.00588871	0.00336661	5
antigen receptor mediated signaling pathway	-0.0058457	0.00722623	4
postsynaptic membrane	0.00337176	0.00281899	6
external side of plasma membrane	0.0105456	0.00779408	26
neuron projection	0.00435247	0.00266684	15
sodium phosphate symporter activity	-0.00381458	0.00860411	10
dendritic tree	0.00128308	0.00297971	11
plasma membrane region	0.00221913	0.00215559	3
regulation of immune system process	-0.00454069	0.00380562	5
chromatin	0.00893187	0.00753441	5
synapse	0.00144158	0.00203292	2
axon	0.00384679	0.00329039	8
cell surface	-0.00104317	0.00402698	5
regulation of immune response	-0.00406108	0.00479364	5
immune response regulating cell surface receptor signaling pathway	-0.00579242	0.00698535	3
activation of immune response	-0.007206	0.00592733	5
side of membrane	0.0117664	0.00647598	5
cytoskeleton of presynaptic active zone	-0.0199222	0.00595072	2
positive regulation of immune response	0.00146038	0.00610539	22
protein localization to chromatin	-0.0112354	0.0083934	12
synaptic membrane	0.00337176	0.00281899	6
mhc class i protein complex	0.0159044	0.00732762	18

## Sheet: table s3
Table S3. Proportion of phenotypic variance in depression explained by individual GO-based polygenic risk scores.
GO_PRS	Pseudo_R2_base	Pseudo_R2_GO	Delta_R2	p_value_LRT
nucleosome_organization	0.202246	0.202284	3.81668e-05	0.00281678
structural_constituent_of_chromatin	0.202246	0.202284	3.81668e-05	0.00281678
nucleosome	0.202246	0.202284	3.81668e-05	0.00281678
dna_packaging_complex	0.202246	0.202284	3.81668e-05	0.00281678
protein_dna_complex	0.202246	0.202284	3.81668e-05	0.00281678
protein_heterodimerization_activity	0.202246	0.202284	3.81668e-05	0.00281678
chromosome_centromeric_core_domain	0.202246	0.202281	3.5576e-05	0.00392792
protein_dna_complex_subunit_organization	0.202246	0.202284	3.81668e-05	0.00281678
t_cell_receptor_signaling_pathway	0.202246	0.202287	4.15605e-05	0.00182685
protein_localization_to_cenp_a_containing_chromatin	0.202246	0.202281	3.5576e-05	0.00392792
postsynapse	0.202246	0.202445	0.000199317	8.72514e-12
postsynaptic_density_membrane	0.202246	0.202294	4.81453e-05	0.00079399
postsynaptic_specialization	0.202246	0.202389	0.000143094	7.30447e-09
neuron_to_neuron_synapse	0.202246	0.202389	0.000143094	7.30447e-09
structural_molecule_activity	0.202246	0.202295	4.95892e-05	0.000662085
postsynaptic_specialization_membrane	0.202246	0.202294	4.81453e-05	0.00079399
glutamatergic_synapse	0.202246	0.202339	9.2923e-05	3.14958e-06
gaba_ergic_synapse	0.202246	0.202308	6.25351e-05	0.000131565
antigen_receptor_mediated_signaling_pathway	0.202246	0.202287	4.15605e-05	0.00182685
postsynaptic_membrane	0.202246	0.202315	6.94766e-05	5.57447e-05
external_side_of_plasma_membrane	0.202246	0.202286	3.97851e-05	0.00229051
neuron_projection	0.202246	0.202403	0.000157604	1.27969e-09
sodium_phosphate_symporter_activity	0.202246	0.202255	9.39275e-06	0.138387
dendritic_tree	0.202246	0.20236	0.00011378	2.50363e-07
plasma_membrane_region	0.202246	0.202481	0.0002349	1.25919e-13
regulation_of_immune_system_process	0.202246	0.202361	0.000114706	2.2382e-07
chromatin	0.202246	0.202301	5.51929e-05	0.000328091
synapse	0.202246	0.202535	0.000288969	2.04982e-16
axon	0.202246	0.202329	8.34036e-05	1.00716e-05
cell_surface	0.202246	0.202327	8.08067e-05	1.38426e-05
regulation_of_immune_response	0.202246	0.202315	6.87142e-05	6.12449e-05
immune_response_regulating_cell_surface_receptor_signaling_pathway	0.202246	0.202281	3.47212e-05	0.00438521
activation_of_immune_response	0.202246	0.202282	3.65534e-05	0.00346411
side_of_membrane	0.202246	0.202298	5.16245e-05	0.000512787
cytoskeleton_of_presynaptic_active_zone	0.202246	0.202257	1.1465e-05	0.1016
positive_regulation_of_immune_response	0.202246	0.202288	4.18672e-05	0.00175697
protein_localization_to_chromatin	0.202246	0.202281	3.5576e-05	0.00392792
synaptic_membrane	0.202246	0.202315	6.94766e-05	5.57447e-05
mhc_class_i_protein_complex	0.202246	0.202285	3.86639e-05	0.00264321

## Sheet: table s4
Table S4. Loading matrix of princpal component analysis.
Gene Ontology	PC1	PC2	PC3	PC4	PC5	PC6	PC7	PC8	PC9	PC10	PC11	PC12	PC13	PC14	PC15	PC16	PC17	PC18	PC19	PC20	PC21	PC22	PC23	PC24	PC25	PC26	PC27	PC28	PC29	PC30	PC31	PC32	PC33	PC34	PC35	PC36	PC37	PC38	PC39
nucleosome organization	-0.21377	0.0341343	0.0235992	-0.170229	0.0178929	-0.0231066	0.0240633	-0.0188082	0.0117772	-0.0601229	0.0037392	-0.011919	0.000108776	0.0141094	-0.0455401	0.0501213	0.0537821	-0.0113086	-0.0115082	-0.0569915	-0.0596176	0.014154	0.00518647	0.00363808	0.207251	-0.0531892	-2.0936e-08	-0.92582	-6.27478e-06	-2.91712e-06	0	-2.48621e-05	0	0	0	0	0	0	0
structural constituent of chromatin	-0.21377	0.0341343	0.0235992	-0.170229	0.0178929	-0.0231066	0.0240633	-0.0188082	0.0117772	-0.0601229	0.0037392	-0.011919	0.000108776	0.0141094	-0.0455401	0.0501213	0.0537821	-0.0113086	-0.0115082	-0.0569915	-0.0596176	0.014154	0.00518647	0.00363808	0.207251	-0.0531892	-2.29608e-08	0.154326	3.85168e-05	0.000453124	-0.00228115	-0.859351	0.0542434	0.0156423	-0.265243	0.0684878	-0.0145819	0.0730568	-0.105142
nucleosome	-0.21377	0.0341343	0.0235992	-0.170229	0.0178929	-0.0231066	0.0240633	-0.0188082	0.0117772	-0.0601229	0.0037392	-0.011919	0.000108776	0.0141094	-0.0455401	0.0501213	0.0537821	-0.0113086	-0.0115082	-0.0569915	-0.0596176	0.014154	0.00518647	0.00363808	0.207251	-0.0531892	-2.29609e-08	0.154301	-5.33204e-05	-0.000527201	7.25423e-05	0.0871625	-0.00223061	-0.00578246	0.00953622	-0.0739472	0.00530123	0.139556	0.894782
dna packaging complex	-0.21377	0.0341343	0.0235992	-0.170229	0.0178929	-0.0231066	0.0240633	-0.0188082	0.0117772	-0.0601229	0.0037392	-0.011919	0.000108776	0.0141094	-0.0455401	0.0501213	0.0537821	-0.0113086	-0.0115082	-0.0569915	-0.0596176	0.014154	0.00518647	0.00363808	0.207251	-0.0531892	-2.29608e-08	0.1543	-1.75463e-06	0.000495168	0.00130459	0.116118	-0.0140693	-0.000898607	0.0371795	-0.740394	0.358159	-0.310631	-0.212874
protein dna complex	-0.21377	0.0341343	0.0235992	-0.170229	0.0178929	-0.0231066	0.0240633	-0.0188082	0.0117772	-0.0601229	0.0037392	-0.011919	0.000108776	0.0141094	-0.0455401	0.0501213	0.0537821	-0.0113086	-0.0115082	-0.0569915	-0.0596176	0.014154	0.00518647	0.00363808	0.207251	-0.0531892	-2.29608e-08	0.154291	5.1412e-05	8.82038e-05	0.00142683	0.461815	-0.0382778	-0.00735058	-0.65508	0.13806	-0.178869	0.271475	-0.254282
protein heterodimerization activity	-0.21377	0.0341343	0.0235992	-0.170229	0.0178929	-0.0231066	0.0240633	-0.0188082	0.0117772	-0.0601229	0.0037392	-0.011919	0.000108776	0.0141094	-0.0455401	0.0501213	0.0537821	-0.0113086	-0.0115082	-0.0569915	-0.0596176	0.014154	0.00518647	0.00363808	0.207251	-0.0531892	-2.29609e-08	0.154302	4.13357e-05	-0.000117459	-0.0014491	0.0560634	0.00782379	0.000184273	0.5774	-0.0293706	-0.670072	0.0651519	-0.206478
chromosome centromeric core domain	-0.213872	0.0340696	0.0230748	-0.166365	0.0172567	-0.0224467	0.0237549	-0.0179896	0.0113614	-0.0528395	0.00382717	-0.00791888	-0.00198148	0.00992842	-0.0409427	0.0386086	0.048693	-0.01906	-0.0221064	-0.0738303	-0.114272	0.0352618	-0.00532585	-0.112718	-0.44315	0.134808	-1.42869e-08	5.53481e-06	-0.816497	-0.000103275	-0.000137076	-2.41147e-05	-6.86867e-05	-0.000112207	-2.80229e-05	-2.71853e-05	-5.35523e-05	3.90677e-05	-5.59308e-05
protein dna complex subunit organization	-0.21377	0.0341343	0.0235992	-0.170229	0.0178929	-0.0231066	0.0240633	-0.0188082	0.0117772	-0.0601229	0.0037392	-0.011919	0.000108776	0.0141094	-0.0455401	0.0501213	0.0537821	-0.0113086	-0.0115082	-0.0569915	-0.0596176	0.014154	0.00518647	0.00363808	0.207251	-0.0531892	-2.29608e-08	0.1543	-6.99147e-05	-0.000388919	0.000926283	0.138218	-0.00748954	-0.00179491	0.296207	0.637164	0.500062	-0.238609	-0.116006
T cell receptor signaling pathway	-0.180679	0.0234868	0.00133424	0.0589814	-0.0946314	0.541784	-0.0350032	0.0155034	-0.0375136	0.217902	-0.10157	0.163719	0.00499906	0.089701	0.0732083	-0.0486457	0.0523502	-0.067263	0.167903	-0.0975245	0.06864	0.0253647	0.00533986	-0.074722	0.023345	0.0329731	2.62858e-07	-2.1968e-06	-0.000107397	0.69798	0.113235	-6.32435e-05	-0.00047854	0.000841516	0.000420022	0.00037058	-0.00011724	0.000350678	0.000384994
protein localization to cenp a containing chromatin	-0.213872	0.0340696	0.0230748	-0.166365	0.0172567	-0.0224467	0.0237549	-0.0179896	0.0113614	-0.0528395	0.00382717	-0.00791888	-0.00198148	0.00992842	-0.0409427	0.0386086	0.048693	-0.01906	-0.0221064	-0.0738303	-0.114272	0.0352618	-0.00532585	-0.112718	-0.44315	0.134808	-1.44629e-08	-2.56789e-06	0.408263	-5.22425e-05	-0.000980817	-0.00740923	0.00380089	0.000683073	0.197139	-0.0887171	0.264972	0.609814	-0.105353
postsynapse	-0.0212323	-0.305501	-0.0493954	-0.0275593	0.0342045	0.00129199	-0.129229	-0.181146	0.366955	0.0354901	0.00235636	0.193935	0.188154	-0.121765	0.0674858	0.210044	-0.0979933	-0.0598325	-0.0501725	0.0944966	0.0786905	0.730932	0.0308031	0.0928616	-0.0220808	-0.068964	-2.96284e-08	-4.996e-14	-2.33037e-15	1.61707e-15	-1.03157e-14	-2.78763e-16	-7.59818e-15	5.72682e-16	2.98372e-16	3.11166e-16	-6.93889e-17	3.46945e-17	-1.38778e-17
postsynaptic density membrane	-0.0151783	-0.275923	0.302777	-0.0338624	-0.0789861	-0.0180937	-0.219235	0.0792937	-0.268394	-0.0961289	-0.14135	0.0160672	-0.115151	-0.174042	-0.218702	-0.14041	0.0557156	-0.0194062	0.14761	0.116057	-0.0325328	0.0841857	0.0988092	-0.0101718	-0.00501155	-0.0226115	1.07782e-08	4.09322e-07	-0.000102829	-0.113234	0.697975	-0.00193053	0.00163624	-0.000136058	0.000812383	1.5079e-05	-0.000777639	0.0012045	-0.000122791
postsynaptic specialization	-0.0199999	-0.304271	0.0733155	-0.0138482	0.174728	0.0285437	-0.0918233	-0.0361498	0.314594	0.0777615	-0.177341	-0.118564	-0.28007	0.10921	0.0707738	-0.0409985	0.0762086	0.246083	-0.0812305	-0.122294	0.0188918	-0.149386	-0.0457464	-0.000553303	-0.000597103	0.0102086	2.44613e-09	-1.27361e-06	-6.05273e-05	0.000722617	-0.001384	0.0473575	0.70542	0.000595118	-0.00987356	-0.00236834	0.00424523	-0.0032069	-0.00246552
neuron to neuron synapse	-0.0199999	-0.304271	0.0733155	-0.0138482	0.174728	0.0285437	-0.0918233	-0.0361498	0.314594	0.0777615	-0.177341	-0.118564	-0.28007	0.10921	0.0707738	-0.0409985	0.0762086	0.246083	-0.0812305	-0.122294	0.0188918	-0.149386	-0.0457464	-0.000553303	-0.000597103	0.0102086	2.44766e-09	1.27361e-06	6.05273e-05	-0.000722617	0.001384	-0.0473575	-0.70542	-0.000595118	0.00987356	0.00236834	-0.00424523	0.0032069	0.00246552
structural molecule activity	-0.209307	0.0216429	-0.0299241	-0.156648	0.0957314	-0.00953327	-0.0324733	0.0582038	-0.0339338	-0.0571751	-0.0130692	-0.0817589	0.0730459	0.00295146	0.172273	0.210807	-0.127656	0.308268	0.50093	0.470012	0.241504	-0.115943	-0.323957	0.24187	-0.0839943	0.0203562	1.06193e-07	-5.21388e-14	3.1943e-16	1.64791e-16	1.04083e-17	-7.5079e-17	5.55112e-17	-3.05487e-15	-5.20417e-17	-4.89192e-16	1.94289e-16	-2.77556e-16	-6.93889e-17
postsynaptic specialization membrane	-0.0151783	-0.275923	0.302777	-0.0338624	-0.0789861	-0.0180937	-0.219235	0.0792937	-0.268394	-0.0961289	-0.14135	0.0160672	-0.115151	-0.174042	-0.218702	-0.14041	0.0557156	-0.0194062	0.14761	0.116057	-0.0325328	0.0841857	0.0988092	-0.0101718	-0.00501155	-0.0226115	1.07803e-08	-4.09322e-07	0.000102829	0.113234	-0.697975	0.00193053	-0.00163624	0.000136058	-0.000812383	-1.5079e-05	0.000777639	-0.0012045	0.000122791
glutamatergic synapse	-0.0214818	-0.297744	-0.0716414	-0.0162805	0.0374126	0.0149922	0.0940661	0.00425876	-0.109622	-0.229563	0.319106	0.591993	0.208066	-0.151115	0.104008	-0.0558019	-0.0142955	0.446457	-0.0183076	-0.18685	-0.00904299	-0.210823	0.104554	-0.0765043	0.0199906	0.0380793	-9.90186e-09	8.09353e-14	7.32921e-16	1.99493e-16	-1.70003e-16	-1.05818e-16	6.50521e-17	2.05749e-15	-7.97973e-17	1.68268e-16	-1.97758e-16	-6.07153e-17	-5.0307e-17
gaba ergic synapse	-0.0199548	-0.188725	-0.226307	0.0657247	0.458128	0.071535	0.589187	-0.0591972	-0.173548	0.170417	-0.134049	0.0443371	-0.0768711	-0.125122	-0.457953	0.00599833	0.0555249	-0.0520523	0.0178355	0.0675787	0.0913712	0.0610073	-0.0642433	0.0709365	-0.0210912	-0.00599978	-3.66247e-10	4.20245e-14	-1.10242e-15	-1.94289e-16	-5.55112e-17	1.04083e-17	4.0766e-17	1.21886e-15	-4.16334e-17	1.38778e-16	5.55112e-17	-1.38778e-16	2.08167e-17
antigen receptor mediated signaling pathway	-0.180679	0.0234868	0.00133424	0.0589814	-0.0946314	0.541784	-0.0350032	0.0155034	-0.0375136	0.217902	-0.10157	0.163719	0.00499906	0.089701	0.0732083	-0.0486457	0.0523502	-0.067263	0.167903	-0.0975245	0.06864	0.0253647	0.00533986	-0.074722	0.023345	0.0329731	2.62834e-07	2.1968e-06	0.000107397	-0.69798	-0.113235	6.32435e-05	0.00047854	-0.000841516	-0.000420022	-0.00037058	0.00011724	-0.000350678	-0.000384994
postsynaptic membrane	-0.0206927	-0.304247	0.181216	-0.00131736	-0.076143	-0.0192463	0.196211	-0.0499367	-0.160977	-0.0393198	0.0579012	0.0446791	-0.0826326	0.153935	0.264345	0.204378	-0.0749749	-0.319645	-0.106849	0.0257714	0.00464927	-0.0986128	-0.142937	0.0359964	0.00247476	0.0258589	2.26103e-08	-3.31561e-07	-9.75174e-05	-0.000859989	3.67645e-05	0.0124723	-0.00142392	0.706987	-0.000274635	7.99969e-05	-3.56854e-05	0.000126699	0.00333988
external side of plasma membrane	-0.205865	0.0281406	0.0170357	0.176664	0.0138568	-0.200385	-0.0858737	0.0302999	-0.00844813	0.124916	0.00689255	0.193064	0.0221564	0.177599	-0.0442378	-0.0168572	0.15914	-0.0356434	-0.0765076	0.107635	0.203927	-0.0837913	-0.0726164	-0.231992	-0.20066	-0.772929	-3.38566e-07	1.79284e-14	-1.19436e-15	-4.18068e-16	3.55618e-16	1.49186e-16	1.31839e-16	-3.20924e-17	-1.38778e-17	-1.76942e-16	6.07153e-17	-5.55112e-17	0
neuron projection	-0.0502758	-0.178032	-0.451393	-0.0286305	-0.378445	0.0160146	-0.110937	0.0384486	-0.090541	-0.0747586	-0.101155	-0.0283769	0.0238007	-0.0661849	-0.0527301	-0.0944558	0.321527	-0.0445101	-0.131446	-0.168441	-0.033122	-0.047381	-0.242851	0.57027	-0.119378	-0.0983703	9.63076e-08	2.70942e-14	-1.60462e-16	-1.80411e-16	4.51028e-17	2.70617e-16	4.29344e-17	2.48662e-16	-1.00614e-16	2.08167e-17	-3.55618e-17	5.89806e-17	6.245e-17
sodium phosphate symporter activity	-0.189098	0.0242938	-0.00975653	-0.129462	-0.0200312	-0.105623	-0.0338204	0.11394	-0.0619385	0.562287	0.443829	-0.018971	-0.358674	-0.43009	0.180794	-0.147631	-0.0949986	-0.00748047	-0.110937	0.037878	0.0305259	0.0333921	0.0196365	0.10189	-0.00452194	0.00145109	-1.20636e-07	5.68046e-15	-7.00503e-16	-3.20924e-17	7.28584e-17	1.40079e-16	1.40621e-16	-2.6424e-17	2.10769e-16	-2.29634e-16	5.63785e-17	-6.93889e-17	-2.02963e-16
dendritic tree	-0.0642559	-0.183279	-0.312896	-0.0456362	-0.27581	-0.0934341	0.189197	0.712284	0.162095	-0.0410939	-0.194008	-0.0235604	-0.0591887	-0.031053	0.0289215	0.0863853	-0.123485	-0.0212881	0.0146543	0.0939653	0.0361963	0.0423961	0.112649	-0.327708	0.0683505	0.0530743	-6.48434e-08	-2.61249e-14	2.11636e-16	6.245e-17	6.93889e-18	-1.66533e-16	-7.63278e-17	-1.08854e-16	1.249e-16	5.55112e-17	7.63278e-17	-1.38778e-17	-1.52656e-16
plasma membrane region	-0.0885209	-0.258427	0.0767745	0.0940988	-0.0825185	0.087937	0.0980225	0.105941	-0.197154	0.10934	0.3875	-0.540316	0.317454	0.333492	-0.0879275	-0.101214	-0.00443178	0.284482	-0.0312826	-0.120427	0.0527035	0.220915	0.038673	-0.0318599	-0.00725847	-0.0422942	-7.61756e-08	6.74044e-14	-7.66748e-16	3.81639e-17	-6.93889e-18	1.21431e-17	1.66533e-16	1.76725e-17	-3.81639e-17	2.01228e-16	-2.51535e-17	9.54098e-17	3.46945e-17
regulation of immune system process	-0.19885	-0.011753	-0.000247508	0.216258	0.0434926	-0.0450593	0.217233	-0.0931786	0.0480987	-0.168186	-0.162693	-0.0883377	0.102504	-0.18258	0.341153	-0.602769	-0.0847631	-0.0117988	0.0482898	0.0781355	-0.30845	0.145061	-0.328806	-0.137179	0.0536574	-0.059762	-7.47244e-09	-1.23308e-13	-5.0307e-17	-2.60209e-16	1.43982e-16	-1.38778e-16	-1.12757e-17	6.93347e-17	1.35308e-16	-1.11022e-16	-1.00614e-16	1.249e-16	5.20417e-17
chromatin	-0.208832	0.0348117	0.0290533	-0.155719	0.021004	0.00946255	0.0303353	-0.0478299	0.0246475	-0.170968	-0.119067	0.00336231	0.0919757	0.0809749	0.042878	-0.403013	-0.17825	-0.107111	-0.334573	0.129546	0.630947	-0.0658174	0.286605	0.156948	-0.0380942	0.142925	7.33063e-08	1.07877e-13	9.61037e-16	-2.74086e-16	-3.46945e-18	1.45717e-16	1.56125e-17	1.29562e-17	5.55112e-17	-1.63064e-16	1.23165e-16	-1.80411e-16	-2.35922e-16
synapse	-0.0541552	-0.288569	-0.0762985	-0.0524412	-0.012522	-0.0205742	-0.145047	-0.114162	0.366679	0.176128	0.179274	-0.0752779	0.407703	-0.0989766	-0.248474	-0.126996	-0.068552	-0.378107	0.195538	0.127458	-0.111288	-0.434955	0.0263886	-0.074717	0.0230614	0.053654	3.53579e-08	3.99524e-14	2.3908e-15	1.2696e-16	-6.245e-17	-7.17742e-17	-6.97142e-17	-2.76014e-17	-2.81893e-17	1.55258e-16	5.86553e-17	1.22732e-16	7.91468e-17
axon	-0.0490085	-0.134479	-0.483616	-0.0475475	-0.241922	-0.0947378	-0.105248	-0.555953	-0.241255	0.0140763	-0.043289	-0.0982572	-0.249066	0.0916341	0.00950314	0.0179156	-0.141368	0.0888078	0.0852989	0.122506	0.0385354	0.0067495	0.12538	-0.373003	0.0726083	0.0558936	-5.19602e-08	-7.28098e-14	-6.76542e-17	6.245e-17	-1.04083e-16	-2.498e-16	1.52656e-16	-1.29454e-16	0	1.38778e-16	4.51028e-17	1.38778e-17	-4.16334e-17
cell surface	-0.183926	-0.0357139	-0.00720516	0.174986	0.147577	-0.188657	-0.12386	-0.0205687	-0.267723	0.283738	-0.443217	-0.14187	0.402987	-0.274473	0.25525	0.270902	-0.0358955	0.0746923	-0.107745	-0.199789	-0.00664283	-0.123573	0.199514	0.0122682	0.0118585	0.0475422	-1.86964e-08	6.0745e-14	6.20597e-16	-1.95156e-17	-2.2031e-16	-6.50521e-17	-6.04985e-17	-7.99328e-17	1.04951e-16	-1.64799e-17	-8.0231e-17	-1.249e-16	-3.21791e-16
regulation of immune response	-0.187517	-0.0105397	-0.0343191	0.327622	0.00292303	-0.0647149	0.202943	-0.0468675	0.141352	-0.155184	0.110396	-0.071591	-0.176356	0.0424554	0.190619	0.0262633	0.202693	-0.0790679	0.341552	0.0598645	-0.12941	-0.0137982	0.636065	0.278184	-0.0769632	-0.0701869	8.45636e-08	1.09691e-13	1.95156e-16	-2.1684e-16	4.85723e-17	1.70003e-16	-9.80119e-17	1.06523e-16	-3.46945e-17	-3.1225e-17	-6.07153e-17	-9.02056e-17	1.63064e-16
immune response regulating cell surface receptor signaling pathway	-0.194418	0.0255173	0.0130484	0.22563	-0.0628076	0.298623	-0.0599854	-0.00335015	0.01632	-0.0395492	0.0121872	0.00546077	-0.00454303	-0.0148962	-0.140587	0.163343	-0.0875906	0.184366	-0.519554	0.552495	-0.35219	-0.114103	0.0710512	0.0754879	0.00681015	0.018569	-8.93771e-07	-3.46771e-15	-1.64972e-15	2.06432e-16	-1.50921e-16	2.498e-16	6.50521e-17	-6.70308e-17	-1.75207e-16	-8.50015e-17	6.67869e-17	1.73472e-18	-8.32667e-17
activation of immune response	-0.181129	0.0240766	0.018949	0.337798	-0.0423327	0.141646	-0.0587504	-0.0333316	0.0893154	-0.323317	0.136932	-0.191239	-0.138258	-0.349518	-0.152546	0.202893	-0.22047	-0.0587118	0.00378742	-0.265085	0.241182	-0.0589269	-0.158162	-0.0751818	-0.0170001	-0.053375	0.484144	9.07586e-10	6.95689e-11	-8.22941e-12	-5.87589e-13	7.03274e-14	5.35956e-13	-6.96834e-13	8.01269e-15	-1.82363e-14	3.32546e-15	-4.75661e-15	3.17177e-14
side of membrane	-0.198635	0.0258829	-0.00995182	0.173333	-0.0183037	-0.220462	-0.0996735	0.0702935	-0.0268637	0.133592	-0.0864147	0.233754	-0.0958188	0.357144	-0.232838	-0.0867906	-0.636286	0.0201367	0.106653	-0.21578	-0.201069	0.0284135	-0.0249891	0.283942	-0.0135073	0.0298982	2.56179e-08	3.14588e-14	1.043e-15	5.20417e-18	-3.55618e-17	-4.16334e-17	-1.6263e-16	5.73272e-18	-3.27863e-16	-9.36751e-17	7.54605e-17	-2.60209e-17	-1.2837e-16
cytoskeleton of presynaptic active zone	-0.00754079	-0.077634	-0.352448	-0.0115747	0.596654	0.132008	-0.43206	0.241514	-0.218918	-0.212358	0.168236	-0.0501809	-0.0611416	0.124775	0.166623	-0.0469149	-0.0185195	-0.250554	-0.0348048	0.0107952	-0.0956603	0.050862	0.024551	-0.0283307	0.0120721	-0.0168455	-7.94687e-10	-3.93153e-14	-3.1572e-16	-8.32667e-17	1.12757e-16	-3.98986e-17	-1.21431e-17	-1.96783e-17	1.02349e-16	1.83881e-16	-5.29091e-17	1.45717e-16	3.46945e-18
positive regulation of immune response	-0.192003	0.0249827	0.0173867	0.340039	-0.0174092	-0.0573335	-0.0882196	0.000511632	0.0512792	-0.131218	0.111997	-0.0235495	-0.0772226	-0.110362	-0.117719	0.103037	0.0597259	-0.0452513	-0.00511971	-0.0963326	0.192195	0.00570181	-0.167169	-0.082499	0.0555719	0.182399	-0.797899	-1.49577e-09	-1.14652e-10	1.35627e-11	9.68525e-13	-1.1615e-13	-8.83216e-13	1.14835e-12	-1.30798e-14	3.01027e-14	-5.64306e-15	7.8635e-15	-5.27235e-14
protein localization to chromatin	-0.213872	0.0340696	0.0230748	-0.166365	0.0172567	-0.0224467	0.0237549	-0.0179896	0.0113614	-0.0528395	0.00382717	-0.00791888	-0.00198148	0.00992842	-0.0409427	0.0386086	0.048693	-0.01906	-0.0221064	-0.0738303	-0.114272	0.0352618	-0.00532585	-0.112718	-0.44315	0.134808	-1.44629e-08	-2.96692e-06	0.408233	0.000155518	0.00111789	0.00743335	-0.0037322	-0.000570866	-0.197111	0.0887443	-0.264918	-0.609853	0.105409
synaptic membrane	-0.0206927	-0.304247	0.181216	-0.00131736	-0.076143	-0.0192463	0.196211	-0.0499367	-0.160977	-0.0393198	0.0579012	0.0446791	-0.0826326	0.153935	0.264345	0.204378	-0.0749749	-0.319645	-0.106849	0.0257714	0.00464927	-0.0986128	-0.142937	0.0359964	0.00247476	0.0258589	2.26083e-08	3.31561e-07	9.75174e-05	0.000859989	-3.67645e-05	-0.0124723	0.00142392	-0.706987	0.000274635	-7.99969e-05	3.56854e-05	-0.000126699	-0.00333988
mhc class i protein complex	-0.182413	0.0230491	0.0130845	0.300115	0.0183908	-0.318352	-0.116807	0.0460736	-0.00647675	0.144337	0.0642365	0.205499	0.0148169	0.225999	-0.0558989	-0.0445982	0.429935	-0.0213883	-0.0164832	0.143343	0.101876	0.0921121	-0.158199	-0.0819446	0.146393	0.477226	0.359111	6.73111e-10	5.16008e-11	-6.10365e-12	-4.3604e-13	5.20903e-14	3.97371e-13	-5.16937e-13	5.90847e-15	-1.37026e-14	2.64372e-15	-3.64986e-15	2.3679e-14

## Sheet: table s5
Table S5. Distribution of GO-PRS across different subtypes.
	Immune-dominant		Neuron-dominant		Comprehensive-risk		Neuron-dominant vs. Immune-dominant		Comprehensive-risk vs. Immune-dominant		Comprehensive-risk vs. Neuron-dominant		Group
Gene Ontology	Mean	SD	Mean	SD	Mean	SD	F	P	F	P	F	P
cell surface	-0.000293272	0.00248354	-0.00708402	0.00342795	0.00101648	0.00252294	-0.00679075	0	0.00130975	0	0.00810051	0	Cell
external side of plasma membrane	0.0135923	0.00363638	-0.00299043	0.00623723	0.0138442	0.00352003	-0.0165827	0	0.000251907	0	0.0168346	0	Cell
plasma membrane region	0.00104853	0.00150065	0.00100313	0.00213052	0.00390725	0.00146709	-4.53935e-05	8.5062e-12	0.00285872	0	0.00290412	0	Cell
side of membrane	0.0141781	0.00343122	0.000976919	0.00530955	0.0144117	0.00333445	-0.0132012	0	0.000233604	0	0.0134348	0	Cell
sodium phosphate symporter activity	-0.000503222	0.00323515	-0.0181943	0.00975176	-0.000382546	0.00282833	-0.0176911	0	0.000120676	2.07501e-13	0.0178118	0	Cell
chromatin	0.0122662	0.00272893	-0.00511789	0.0046986	0.0121898	0.00283342	-0.0173841	0	-7.6422e-05	3.7137e-13	0.0173077	0	Genetic Regulation
chromosome centromeric core domain	-0.0074973	0.00260718	-0.0271235	0.0054241	-0.00751987	0.00267357	-0.0196262	0	-2.25765e-05	0.086747	0.0196037	0	Genetic Regulation
dna packaging complex	0.00343507	0.00265001	-0.0160946	0.00540762	0.00340903	0.00271961	-0.0195297	0	-2.60471e-05	0.0407304	0.0195037	0	Genetic Regulation
nucleosome	0.00343507	0.00265001	-0.0160946	0.00540762	0.00340903	0.00271961	-0.0195297	0	-2.60471e-05	0.0407304	0.0195037	0	Genetic Regulation
nucleosome organization	0.00343507	0.00265001	-0.0160946	0.00540762	0.00340903	0.00271961	-0.0195297	0	-2.60471e-05	0.0407304	0.0195037	0	Genetic Regulation
protein dna complex	0.00343507	0.00265001	-0.0160946	0.00540762	0.00340903	0.00271961	-0.0195297	0	-2.60471e-05	0.0407304	0.0195037	0	Genetic Regulation
protein dna complex subunit organization	0.00343507	0.00265001	-0.0160946	0.00540762	0.00340903	0.00271961	-0.0195297	0	-2.60471e-05	0.0407304	0.0195037	0	Genetic Regulation
protein heterodimerization activity	0.00343507	0.00265001	-0.0160946	0.00540762	0.00340903	0.00271961	-0.0195297	0	-2.60471e-05	0.0407304	0.0195037	0	Genetic Regulation
protein localization to cenp a containing chromatin	-0.0074973	0.00260718	-0.0271235	0.0054241	-0.00751987	0.00267357	-0.0196262	0	-2.25765e-05	0.086747	0.0196037	0	Genetic Regulation
protein localization to chromatin	-0.0074973	0.00260718	-0.0271235	0.0054241	-0.00751987	0.00267357	-0.0196262	0	-2.25765e-05	0.086747	0.0196037	0	Genetic Regulation
structural constituent of chromatin	0.00343507	0.00265001	-0.0160946	0.00540762	0.00340903	0.00271961	-0.0195297	0	-2.60471e-05	0.0407304	0.0195037	0	Genetic Regulation
structural molecule activity	-0.00697465	0.00262433	-0.023038	0.00483351	-0.00659555	0.00279957	-0.0160634	0	0.000379095	0	0.0164425	0	Genetic Regulation
activation of immune response	-0.0053272	0.00398545	-0.0157545	0.0054071	-0.00507923	0.00384918	-0.0104273	0	0.000247966	0	0.0106753	0	Immunity
antigen receptor mediated signaling pathway	-0.00328897	0.00445814	-0.0172946	0.00548733	-0.00303638	0.00435953	-0.0140056	0	0.000252592	0	0.0142582	0	Immunity
immune response regulating cell surface receptor signaling pathway	-0.00328375	0.0039826	-0.0171238	0.00574299	-0.00299087	0.00384225	-0.0138401	0	0.000292876	0	0.014133	0	Immunity
mhc class i protein complex	0.0181906	0.00478839	0.0054028	0.00722885	0.0185381	0.00460826	-0.0127878	0	0.000347476	0	0.0131353	0	Immunity
positive regulation of immune response	0.00349196	0.00379842	-0.00782053	0.00556809	0.00377725	0.00362829	-0.0113125	0	0.000285282	0	0.0115978	0	Immunity
regulation of immune response	-0.0029771	0.00318622	-0.0109798	0.00435179	-0.00191902	0.00307127	-0.00800271	0	0.00105809	0	0.00906079	0	Immunity
regulation of immune system process	-0.00356129	0.00220498	-0.0106154	0.00309172	-0.00268659	0.00215949	-0.0070541	0	0.000874702	0	0.00792881	0	Immunity
t cell receptor signaling pathway	-0.00328897	0.00445814	-0.0172946	0.00548733	-0.00303638	0.00435953	-0.0140056	0	0.000252592	0	0.0142582	0	Immunity
dendritic tree	0.000165492	0.00258148	-1.0137e-05	0.00298323	0.00295568	0.00249634	-0.000175629	0	0.00279018	0	0.00296581	0	Nervous system
axon	0.00295692	0.00329634	0.00279589	0.00329531	0.00518834	0.00277535	-0.000161024	0	0.00223142	0	0.00239244	0	Nervous system
cytoskeleton of presynaptic active zone	-0.0210649	0.00556438	-0.0199298	0.00594276	-0.0188174	0.00610435	0.00113514	0	0.00224753	0	0.00111239	0	Nervous system
gaba ergic synapse	-0.00747154	0.0029418	-0.00603318	0.00330509	-0.00429687	0.00302455	0.00143836	0	0.00317467	0	0.00173631	0	Nervous system
glutamatergic synapse	0.00381069	0.00180486	0.00567138	0.00258105	0.00761388	0.00176196	0.0018607	0	0.00380319	0	0.0019425	0	Nervous system
neuron projection	0.0033151	0.00250097	0.00358893	0.00266918	0.00570381	0.00219104	0.000273832	0	0.00238871	0	0.00211488	0	Nervous system
neuron to neuron synapse	-0.00400733	0.0017081	-0.00209647	0.00255891	-0.000170408	0.00174469	0.00191086	0	0.00383692	0	0.00192606	0	Nervous system
postsynapse	-0.000214672	0.00151788	0.00145886	0.00225347	0.00318597	0.0015167	0.00167353	0	0.00340064	0	0.00172711	0	Nervous system
postsynaptic density membrane	-0.0005746	0.00239743	0.00162747	0.00324104	0.00378356	0.00240211	0.00220207	0	0.00435816	0	0.00215609	0	Nervous system
postsynaptic membrane	0.00124308	0.00189878	0.00330905	0.00279847	0.00545195	0.00186758	0.00206597	0	0.00420887	0	0.0021429	0	Nervous system
postsynaptic specialization	-0.00400733	0.0017081	-0.00209647	0.00255891	-0.000170408	0.00174469	0.00191086	0	0.00383692	0	0.00192606	0	Nervous system
postsynaptic specialization membrane	-0.0005746	0.00239743	0.00162747	0.00324104	0.00378356	0.00240211	0.00220207	0	0.00435816	0	0.00215609	0	Nervous system
synapse	0.000107307	0.00137891	0.000800953	0.00202497	0.00302242	0.00137631	0.000693646	0	0.00291512	0	0.00222147	0	Nervous system
synaptic membrane	0.00124308	0.00189878	0.00330905	0.00279847	0.00545195	0.00186758	0.00206597	0	0.00420887	0	0.0021429	0	Nervous system

## Sheet: table s6
Table S6. Prevalence of depression, health conditions and comorbidity.
Comparison between subtypes	p.Chisq	p.adj.Chisq	subtype1_Prevalence	subtype1_Cases	subtype2_Prevalence	subtype2_Cases	subtype3_Prevalence	subtype3_Cases	Diseases
Immune-dominant vs. Neuron-dominant	0.00142	0.00426	0.0587424	11162	0.0617936	5604	0.0608147	11985	Anemia
Immune-dominant vs. Comprehensive-risk	0.00656	0.0197	0.0587424	11162	0.0617936	5604	0.0608147	11985	Anemia
Immune-dominant vs. Comprehensive-risk	0.000896	0.00269	0.0373704	7107	0.0369702	3361	0.0394225	7768	Back pain
Neuron-dominant vs. Comprehensive-risk	0.00151	0.00453	0.0373704	7107	0.0369702	3361	0.0394225	7768	Back pain
Immune-dominant vs. Comprehensive-risk	0.00343	0.0103	0.057372	11002	0.0570939	5235	0.0595693	11854	Bacterial infections
Neuron-dominant vs. Comprehensive-risk	0.00838	0.0251	0.057372	11002	0.0570939	5235	0.0595693	11854	Bacterial infections
Immune-dominant vs. Comprehensive-risk	0.000844	0.00253	0.0373957	7190	0.0397039	3647	0.0394466	7872	Chronic obstructive bronchitis
Immune-dominant vs. Neuron-dominant	0.00266	0.00798	0.0373957	7190	0.0397039	3647	0.0394466	7872	Chronic obstructive bronchitis
Immune-dominant vs. Comprehensive-risk	0.000487	0.00146	0.00683385	1177	0.00759904	623	0.00784115	1392	Comorbidity with Anemia
Immune-dominant vs. Comprehensive-risk	0.00327	0.00981	0.0072284	1259	0.00723401	602	0.00809126	1452	Comorbidity with Bacterial infections
Immune-dominant vs. Comprehensive-risk	8.83e-05	0.000265	0.0100519	1594	0.0104991	793	0.0114791	1874	Comorbidity with CVD
Neuron-dominant vs. Comprehensive-risk	0.00574	0.0172	0.00549549	946	0.00524331	431	0.00613271	1083	Comorbidity with Diabetes mellitus
Immune-dominant vs. Comprehensive-risk	0.0134	0.0402	0.00549549	946	0.00524331	431	0.00613271	1083	Comorbidity with Diabetes mellitus
Neuron-dominant vs. Comprehensive-risk	4.62e-05	0.000139	0.0314357	3237	0.0306148	1494	0.0346214	3642	Comorbidity with Diseases of the digestive system
Immune-dominant vs. Comprehensive-risk	4.8e-05	0.000144	0.0314357	3237	0.0306148	1494	0.0346214	3642	Comorbidity with Diseases of the digestive system
Immune-dominant vs. Comprehensive-risk	0.00798	0.0239	0.0104524	1647	0.0104895	785	0.0114292	1851	Comorbidity with Diseases of the eye
Immune-dominant vs. Comprehensive-risk	0.00923	0.0277	0.00167365	305	0.00179308	156	0.0020425	384	Comorbidity with Headaches
Immune-dominant vs. Comprehensive-risk	6.3e-07	1.89e-06	0.0199116	2770	0.0201579	1338	0.0226229	3217	Comorbidity with Hypertension
Neuron-dominant vs. Comprehensive-risk	0.000333	0.000999	0.0199116	2770	0.0201579	1338	0.0226229	3217	Comorbidity with Hypertension
Immune-dominant vs. Comprehensive-risk	2.68e-05	8.04e-05	0.00610291	1022	0.00597067	476	0.00727845	1253	Comorbidity with Ischemic heart diseases
Neuron-dominant vs. Comprehensive-risk	0.000218	0.000654	0.00610291	1022	0.00597067	476	0.00727845	1253	Comorbidity with Ischemic heart diseases
Immune-dominant vs. Comprehensive-risk	0.00584	0.0175	0.0131894	2398	0.0133004	1156	0.0142451	2672	Comorbidity with Neurotic disorders
Immune-dominant vs. Comprehensive-risk	2.42e-07	7.26e-07	0.00712813	1255	0.00737273	619	0.0086581	1570	Comorbidity with Obesity requiring hospital treatment
Neuron-dominant vs. Comprehensive-risk	0.000664	0.00199	0.00712813	1255	0.00737273	619	0.0086581	1570	Comorbidity with Obesity requiring hospital treatment
Immune-dominant vs. Comprehensive-risk	2.48e-05	7.44e-05	0.0141344	2235	0.0153484	1146	0.0159474	2596	Comorbidity with Osteoarthritis
Immune-dominant vs. Comprehensive-risk	1.92e-07	5.76e-07	0.00776371	1340	0.00801327	657	0.00938716	1669	Comorbidity with Rheumatoid arthritis and related disorders
Neuron-dominant vs. Comprehensive-risk	0.00055	0.00165	0.00776371	1340	0.00801327	657	0.00938716	1669	Comorbidity with Rheumatoid arthritis and related disorders
Immune-dominant vs. Comprehensive-risk	0.000542	0.00163	0.00252518	458	0.00270102	234	0.00313121	585	Comorbidity with Sleep disorders
Immune-dominant vs. Comprehensive-risk	0.000623	0.00187	0.00866418	1434	0.00906194	711	0.00979452	1664	Comorbidity with Soft tissue disorders
Immune-dominant vs. Comprehensive-risk	7.96e-10	2.39e-09	0.0550159	10427	0.0541648	4905	0.0596172	11709	Diabetes mellitus
Neuron-dominant vs. Comprehensive-risk	6.17e-09	1.85e-08	0.0550159	10427	0.0541648	4905	0.0596172	11709	Diabetes mellitus
Immune-dominant vs. Comprehensive-risk	0.00282	0.00846	0.329735	50217	0.331675	24065	0.334796	52480	Diseases of the digestive system
Immune-dominant vs. Comprehensive-risk	0.0058	0.0174	0.0287807	5514	0.0299981	2746	0.0302765	6013	Diseases of the ear
Immune-dominant vs. Neuron-dominant	0.00117	0.00351	0.120802	22383	0.125145	11081	0.123915	23802	Diseases of the eye
Immune-dominant vs. Comprehensive-risk	0.00354	0.0106	0.120802	22383	0.125145	11081	0.123915	23802	Diseases of the eye
Immune-dominant vs. Neuron-dominant	0.000548	0.00164	0.0134295	2594	0.0150513	1390	0.014063	2820	Gout
Immune-dominant vs. Comprehensive-risk	1e-07	3e-07	0.209695	37472	0.210651	17990	0.216937	40036	Hypertension
Neuron-dominant vs. Comprehensive-risk	0.000217	0.000651	0.209695	37472	0.210651	17990	0.216937	40036	Hypertension
Immune-dominant vs. Comprehensive-risk	0.000114	0.000342	0.0642482	11951	0.0655636	5821	0.0673593	12974	Ischemic heart diseases
Immune-dominant vs. Comprehensive-risk	0.00475	0.0142	0.0350587	6755	0.0347058	3198	0.0367358	7344	Neurotic disorders
Neuron-dominant vs. Comprehensive-risk	0.00627	0.0188	0.0350587	6755	0.0347058	3198	0.0367358	7344	Neurotic disorders
Immune-dominant vs. Comprehensive-risk	1.09e-07	3.27e-07	0.050478	9711	0.0519829	4779	0.0542588	10830	Obesity requiring hospital treatment
Neuron-dominant vs. Comprehensive-risk	0.0112	0.0336	0.050478	9711	0.0519829	4779	0.0542588	10830	Obesity requiring hospital treatment
Immune-dominant vs. Neuron-dominant	8.57e-12	2.57e-11	0.126776	23532	0.13615	12054	0.130936	25207	Osteoarthritis
Immune-dominant vs. Comprehensive-risk	0.000135	0.000405	0.126776	23532	0.13615	12054	0.130936	25207	Osteoarthritis
Neuron-dominant vs. Comprehensive-risk	0.000153	0.000459	0.126776	23532	0.13615	12054	0.130936	25207	Osteoarthritis
Immune-dominant vs. Neuron-dominant	1.97e-05	5.91e-05	0.0510731	9850	0.0548774	5062	0.0529699	10606	Renal failure
Immune-dominant vs. Comprehensive-risk	0.00743	0.0223	0.0510731	9850	0.0548774	5062	0.0529699	10606	Renal failure
Immune-dominant vs. Comprehensive-risk	5.64e-06	1.69e-05	0.0624735	11921	0.0657948	5987	0.0660458	13070	Rheumatoid arthritis and related disorders
Immune-dominant vs. Neuron-dominant	0.000726	0.00218	0.0624735	11921	0.0657948	5987	0.0660458	13070	Rheumatoid arthritis and related disorders
Immune-dominant vs. Comprehensive-risk	0.0149	0.0447	0.0216798	4158	0.0230404	2112	0.0228297	4543	Sciatica
Immune-dominant vs. Comprehensive-risk	3.89e-09	1.17e-08	0.0139099	2677	0.0143844	1324	0.0162022	3235	Sleep disorders
Neuron-dominant vs. Comprehensive-risk	0.000235	0.000705	0.0139099	2677	0.0143844	1324	0.0162022	3235	Sleep disorders
Immune-dominant vs. Comprehensive-risk	1.42e-06	4.26e-06	0.0771808	14307	0.0817211	7223	0.0814244	15626	Soft tissue disorders
Immune-dominant vs. Neuron-dominant	3.69e-05	0.000111	0.0771808	14307	0.0817211	7223	0.0814244	15626	Soft tissue disorders

## Sheet: table s7
Table S7. Associations between depression genetic subtype and risk of depression and subsequent health conditions.
	Hazard Ratio	Lower 95%CI	Upper 95%CI	P	FDR	Depression/subsequet health conditions
Transition1: Baseline to Depression
Comprehensive-risk vs. Immune-dominant	1.12089	1.08407	1.15936	2.51188e-11	7.53e-11	Depression
Comprehensive-risk vs. Neuron-dominant	1.09789	1.05357	1.14575	1.0885e-05	1.635e-05	Depression
Neuron-dominant vs. Immune-dominant	1.02095	0.977713	1.0649	0.354647	0.355	Depression
Transition2: Depression to Subsequent health conditions
Neuron-dominant vs. Immune-dominant	1.03638	0.912932	1.17651	0.58082	0.878255	Cadiovascular diseases
Comprehensive-risk vs. Immune-dominant	1.03925	0.940868	1.14791	0.448032	0.824787	Cadiovascular diseases
Comprehensive-risk vs. Neuron-dominant	1.00277	0.886054	1.13486	0.965055	0.980212	Cadiovascular diseases
Neuron-dominant vs. Immune-dominant	1.17707	1.0248	1.35197	0.021078	0.42683	Anemia
Comprehensive-risk vs. Immune-dominant	1.069	0.955614	1.19584	0.243479	0.788872	Anemia
Comprehensive-risk vs. Neuron-dominant	0.908184	0.793865	1.03897	0.160598	0.760213	Anemia
Comprehensive-risk vs. Immune-dominant	0.978559	0.862261	1.11054	0.737054	0.923472	Back pain
Neuron-dominant vs. Immune-dominant	0.956888	0.813037	1.11054	0.595983	0.878255	Back pain
Comprehensive-risk vs. Neuron-dominant	1.02265	0.871119	1.20053	0.784324	0.948213	Back pain
Comprehensive-risk vs. Immune-dominant	1.06836	0.962501	1.18587	0.21421	0.760213	Bacterial infections
Neuron-dominant vs. Immune-dominant	1.00785	0.881542	1.15226	0.908859	0.956073	Bacterial infections
Comprehensive-risk vs. Neuron-dominant	1.06004	0.930679	1.20738	0.379904	0.807752	Bacterial infections
Neuron-dominant vs. Immune-dominant	0.913313	0.769226	1.08439	0.300611	0.807752	Chronic obstructive bronchitis
Comprehensive-risk vs. Immune-dominant	0.941104	0.82345	1.07557	0.373006	0.807752	Chronic obstructive bronchitis
Comprehensive-risk vs. Neuron-dominant	1.03043	0.869197	1.22157	0.729899	0.923472	Chronic obstructive bronchitis
Neuron-dominant vs. Immune-dominant	0.956751	0.799712	1.14463	0.628874	0.878255	Diabetes mellitus
Comprehensive-risk vs. Immune-dominant	1.06216	0.927248	1.21671	0.384228	0.807752	Diabetes mellitus
Comprehensive-risk vs. Neuron-dominant	1.11018	0.932402	1.32185	0.240445	0.788872	Diabetes mellitus
Neuron-dominant vs. Immune-dominant	0.898116	0.814345	0.990505	0.0314814	0.455825	Diseases of the digestive system
Comprehensive-risk vs. Immune-dominant	0.968068	0.898062	1.04353	0.396792	0.807752	Diseases of the digestive system
Comprehensive-risk vs. Neuron-dominant	1.07789	0.978533	1.18733	0.128474	0.760213	Diseases of the digestive system
Neuron-dominant vs. Immune-dominant	0.967884	0.797515	1.17465	0.741058	0.923472	Diseases of the ear
Comprehensive-risk vs. Immune-dominant	0.949191	0.815545	1.10474	0.500643	0.844835	Diseases of the ear
Comprehensive-risk vs. Neuron-dominant	0.980687	0.809541	1.18802	0.842027	0.956073	Diseases of the ear
Neuron-dominant vs. Immune-dominant	0.936094	0.824796	1.06241	0.306514	0.807752	Diseases of the eye
Comprehensive-risk vs. Immune-dominant	0.925316	0.839192	1.02028	0.11942	0.760213	Diseases of the eye
Comprehensive-risk vs. Neuron-dominant	0.988486	0.871839	1.12074	0.856561	0.956073	Diseases of the eye
Neuron-dominant vs. Immune-dominant	1.02394	0.751962	1.39429	0.880615	0.956073	Gout
Comprehensive-risk vs. Immune-dominant	0.977943	0.764543	1.25091	0.859054	0.956073	Gout
Comprehensive-risk vs. Neuron-dominant	0.955079	0.703931	1.29583	0.767809	0.942311	Gout
Neuron-dominant vs. Immune-dominant	0.982511	0.757042	1.27513	0.89447	0.956073	Headaches
Comprehensive-risk vs. Immune-dominant	1.05225	0.86148	1.28526	0.617772	0.878255	Headaches
Comprehensive-risk vs. Neuron-dominant	1.07098	0.830203	1.38158	0.597663	0.878255	Headaches
Neuron-dominant vs. Immune-dominant	1.09692	0.888197	1.35468	0.390346	0.807752	Heart failure
Comprehensive-risk vs. Immune-dominant	0.953622	0.802098	1.13377	0.590651	0.878255	Heart failure
Comprehensive-risk vs. Neuron-dominant	0.869366	0.705531	1.07125	0.188852	0.760213	Heart failure
Comprehensive-risk vs. Immune-dominant	1.07043	0.989	1.15857	0.0918025	0.760213	Hypertension
Neuron-dominant vs. Immune-dominant	1.0383	0.938176	1.14912	0.467525	0.835805	Hypertension
Comprehensive-risk vs. Neuron-dominant	1.03094	0.93402	1.13792	0.545222	0.878255	Hypertension
Neuron-dominant vs. Immune-dominant	0.869558	0.710248	1.0646	0.175836	0.760213	Infections and eczema
Comprehensive-risk vs. Immune-dominant	0.962167	0.825723	1.12116	0.621107	0.878255	Infections and eczema
Comprehensive-risk vs. Neuron-dominant	1.1065	0.905806	1.35167	0.32163	0.807752	Infections and eczema
Neuron-dominant vs. Immune-dominant	0.905951	0.712294	1.15226	0.42085	0.807752	Inflammatory bowel disease
Comprehensive-risk vs. Immune-dominant	0.967691	0.804712	1.16368	0.727068	0.923472	Inflammatory bowel disease
Comprehensive-risk vs. Neuron-dominant	1.06815	0.842823	1.35372	0.585492	0.878255	Inflammatory bowel disease
Neuron-dominant vs. Immune-dominant	1.00296	0.867495	1.15959	0.968111	0.980212	Influenza and Pneumonia
Comprehensive-risk vs. Immune-dominant	0.910116	0.809884	1.02275	0.113638	0.760213	Influenza and Pneumonia
Comprehensive-risk vs. Neuron-dominant	0.907426	0.785389	1.04843	0.187426	0.760213	Influenza and Pneumonia
Neuron-dominant vs. Immune-dominant	0.933768	0.791365	1.1018	0.416962	0.807752	Ischemic heart diseases
Comprehensive-risk vs. Immune-dominant	1.09832	0.970249	1.2433	0.138202	0.760213	Ischemic heart diseases
Comprehensive-risk vs. Neuron-dominant	1.17623	1.00158	1.38133	0.0477937	0.483912	Ischemic heart diseases
Neuron-dominant vs. Immune-dominant	0.928421	0.849023	1.01524	0.103464	0.760213	Neurotic disorders
Comprehensive-risk vs. Immune-dominant	0.929281	0.866647	0.996442	0.0393923	0.455825	Neurotic disorders
Comprehensive-risk vs. Neuron-dominant	1.00093	0.916057	1.09366	0.983652	0.983652	Neurotic disorders
Comprehensive-risk vs. Immune-dominant	1.15982	1.04794	1.28365	0.00417498	0.273121	Obesity requiring hospital treatment
Neuron-dominant vs. Immune-dominant	1.05677	0.927008	1.20469	0.408774	0.807752	Obesity requiring hospital treatment
Comprehensive-risk vs. Neuron-dominant	1.09752	0.96804	1.24431	0.146275	0.760213	Obesity requiring hospital treatment
Neuron-dominant vs. Immune-dominant	1.02272	0.921461	1.1351	0.672831	0.908322	Osteoarthritis
Comprehensive-risk vs. Immune-dominant	1.02556	0.944831	1.11319	0.546278	0.878255	Osteoarthritis
Comprehensive-risk vs. Neuron-dominant	1.00278	0.90545	1.11058	0.957478	0.980212	Osteoarthritis
Neuron-dominant vs. Immune-dominant	0.969979	0.622636	1.51109	0.892802	0.956073	Parkinson disease
Comprehensive-risk vs. Immune-dominant	0.788	0.547844	1.13343	0.198919	0.760213	Parkinson disease
Comprehensive-risk vs. Neuron-dominant	0.812389	0.51624	1.27843	0.369097	0.807752	Parkinson disease
Comprehensive-risk vs. Immune-dominant	0.961669	0.861579	1.07339	0.485798	0.837227	Renal failure
Neuron-dominant vs. Immune-dominant	1.15273	1.00927	1.31657	0.036078	0.455825	Renal failure
Comprehensive-risk vs. Neuron-dominant	0.834257	0.731754	0.951118	0.00674373	0.273121	Renal failure
Neuron-dominant vs. Immune-dominant	1.07336	0.93986	1.22582	0.29617	0.807752	Rheumatoid arthritis and related disorders
Comprehensive-risk vs. Immune-dominant	1.14245	1.03037	1.26672	0.0114781	0.309907	Rheumatoid arthritis and related disorders
Comprehensive-risk vs. Neuron-dominant	1.06436	0.936695	1.20944	0.338655	0.807752	Rheumatoid arthritis and related disorders
Neuron-dominant vs. Immune-dominant	1.03736	0.836872	1.28587	0.73784	0.923472	Sciatica
Comprehensive-risk vs. Immune-dominant	0.960186	0.809892	1.13837	0.639936	0.878556	Sciatica
Comprehensive-risk vs. Neuron-dominant	0.925608	0.748838	1.14411	0.474655	0.835805	Sciatica
Comprehensive-risk vs. Immune-dominant	1.11113	0.940345	1.31294	0.215863	0.760213	Sleep disorders
Neuron-dominant vs. Immune-dominant	1.08946	0.881126	1.34704	0.428806	0.807752	Sleep disorders
Comprehensive-risk vs. Neuron-dominant	1.0199	0.830796	1.25204	0.850631	0.956073	Sleep disorders
Neuron-dominant vs. Immune-dominant	0.940678	0.822326	1.07606	0.372717	0.807752	Soft tissue disorders
Comprehensive-risk vs. Immune-dominant	0.949607	0.855423	1.05416	0.331925	0.807752	Soft tissue disorders
Comprehensive-risk vs. Neuron-dominant	1.00949	0.883777	1.15309	0.889271	0.956073	Soft tissue disorders

## Sheet: table s8
Table S8. Associations between environmental factors and risk of depression across various genetic subtypes.
		Immune-dominant					Neuron-dominant					Comprehensive-risk
Environmental factor		Hazard Ratio	Lower 95%CI	Upper 95%CI	P	FDR	Hazard Ratio	Lower 95%CI	Upper 95%CI	P	FDR	Hazard Ratio	Lower 95%CI	Upper 95%CI	P	FDR
NO2		1.03435	0.980574	1.09108	0.215031	0.569038	0.984263	0.912471	1.0617	0.681447	0.82564	0.98774	0.939376	1.03859	0.630085	0.82564
PM2.5		1.05088	0.996692	1.10802	0.0661631	0.569038	1.01314	0.939693	1.09232	0.733902	0.82564	1.03021	0.980413	1.08253	0.239056	0.569038
PM2.5-10		0.971171	0.92367	1.02111	0.252906	0.569038	0.993407	0.924934	1.06695	0.855941	0.855941	0.97828	0.933353	1.02537	0.359943	0.647898
Physical activity
	Moderate	0.668304	0.623576	0.71624	4.05504e-30	4.05504e-30	0.696031	0.629693	0.769359	1.33521e-12	1.33521e-12	0.69477	0.650891	0.741606	7.33704e-28	7.33704e-28
	High	0.621764	0.579561	0.66704	4.49189e-40	8.98379e-40	0.675166	0.610219	0.747026	2.7034e-14	5.40681e-14	0.632517	0.591897	0.675925	1.10328e-41	2.20656e-41
Health diet
	Moderate	0.939857	0.845225	1.04508	0.251976	0.251976	0.910573	0.788981	1.0509	0.200187	0.200187	0.882975	0.802295	0.971769	0.0109056	0.0109056
	High	0.84562	0.74669	0.957657	0.00825333	0.0165067	0.811171	0.682677	0.96385	0.0173871	0.0347743	0.803297	0.717185	0.899748	0.00015311	0.000306221

## Sheet: table s9
Table S9. Associations between PM2.5 exposure and risk of depression subsequent health conditions across various genetic subtypes.
		Immune-dominant					Neuron-dominant					Comprehensive-risk				Diseases
PM2.5 exposure	Hazard Ratio	Lower 95% CI	Upper 95% CI	P	FDR	Hazard Ratio	Lower 95% CI	Upper 95% CI	P	FDR	Hazard Ratio	Lower 95% CI	Upper 95% CI	P	FDR
High	0.985724	0.822282	1.18165	0.876465	0.948758	0.969675	0.74792	1.25718	0.816199	0.963539	0.944246	0.802146	1.11152	0.49056	0.882616	Obesity requiring hospital treatment
High	0.804914	0.628544	1.03077	0.0854723	0.37038	1.23803	0.855582	1.79144	0.257376	0.688315	1.24925	0.998415	1.5631	0.0516435	0.469079	Diabetes mellitus
High	0.958092	0.839936	1.09287	0.523785	0.907894	1.15602	0.945645	1.41319	0.157174	0.688315	0.913757	0.805643	1.03638	0.160382	0.526195	Diseases of the digestive system
High	1.00797	0.74574	1.3624	0.958841	0.958841	0.838769	0.550261	1.27854	0.413656	0.807004	1.0915	0.825387	1.44341	0.539187	0.882616	Sleep disorders
High	0.968993	0.682421	1.37591	0.860234	0.948758	1.03882	0.610199	1.76853	0.888417	0.963539	0.789477	0.558646	1.11569	0.180378	0.526195	Headaches
High	0.950385	0.521822	1.73092	0.867875	0.948758	0.901392	0.384356	2.11394	0.811326	0.963539	0.875457	0.45826	1.67247	0.687145	0.882616	Parkinson disease
High	0.908301	0.727301	1.13435	0.396308	0.907894	0.888635	0.6445	1.22525	0.47126	0.807004	0.83855	0.674753	1.04211	0.112287	0.526195	Back pain
High	0.959315	0.79767	1.15372	0.659084	0.948758	0.836464	0.643285	1.08765	0.182588	0.688315	0.89329	0.756831	1.05435	0.182144	0.526195	Rheumatoid arthritis and related disorders
High	0.831378	0.719564	0.960567	0.0122146	0.224693	1.07321	0.875424	1.31568	0.496618	0.807004	1.00301	0.875932	1.14852	0.965357	0.965357	Osteoarthritis
High	1.01693	0.798783	1.29466	0.891579	0.948758	1.02681	0.729833	1.44463	0.879267	0.963539	1.26231	0.995881	1.60001	0.0541245	0.469079	Chronic obstructive bronchitis
High	1.01742	0.748298	1.38333	0.912267	0.948758	0.729979	0.488145	1.09162	0.125281	0.688315	1.03704	0.775616	1.38657	0.806149	0.952721	Heart failure
High	0.934443	0.763489	1.14368	0.510714	0.907894	1.19398	0.909952	1.56665	0.200849	0.688315	1.04092	0.866837	1.24995	0.66758	0.882616	Anemia
High	1.2753	1.01781	1.59792	0.0345682	0.224693	1.01608	0.724124	1.42574	0.92648	0.963539	0.919017	0.749515	1.12685	0.41687	0.867867	Ischemic heart diseases
High	1.05469	0.915476	1.21506	0.460998	0.907894	0.905657	0.741032	1.10685	0.332978	0.787039	1.06605	0.935106	1.21533	0.338801	0.800802	Hypertension
High	0.933557	0.676061	1.28913	0.676267	0.948758	1.00162	0.615113	1.63099	0.994803	0.994803	1.46789	1.06712	2.01918	0.01831	0.469079	Inflammatory bowel disease
High	1.19284	0.999336	1.42381	0.0508653	0.2645	0.859261	0.673065	1.09697	0.223506	0.688315	0.98835	0.83785	1.16588	0.889429	0.965357	Cardiovascular disease
High	1.02064	0.84684	1.23011	0.830151	0.948758	0.898639	0.689195	1.17173	0.429884	0.807004	0.933863	0.78677	1.10846	0.433934	0.867867	Bacterial infection
High	1.042	0.923471	1.17575	0.504277	0.907894	0.985825	0.824155	1.17921	0.875868	0.963539	1.03688	0.920978	1.16737	0.549292	0.882616	Neurotic disorders
High	1.2032	1.01871	1.42109	0.0293863	0.224693	1.24625	0.967058	1.60604	0.088921	0.688315	1.04476	0.887879	1.22937	0.597862	0.882616	Diseases of the eye
High	1.10475	0.850307	1.43533	0.455758	0.907894	1.02609	0.701344	1.50121	0.89445	0.963539	0.875036	0.678953	1.12775	0.302432	0.786323	Diseases of the ear
High	1.11737	0.912458	1.36829	0.282985	0.907894	0.759533	0.572633	1.00744	0.0563186	0.688315	0.963304	0.789376	1.17555	0.712882	0.882616	Influenza and Pneumonia
High	1.21209	0.930318	1.5792	0.154188	0.572699	1.10788	0.721093	1.70214	0.64008	0.963539	1.07101	0.820813	1.39747	0.613301	0.882616	Infections and eczema
High	0.900158	0.591596	1.36966	0.623318	0.948758	0.707205	0.384713	1.30003	0.264736	0.688315	0.741936	0.485694	1.13337	0.167334	0.526195	Gout
High	1.15089	0.855731	1.54787	0.352623	0.907894	1.30759	0.844404	2.02485	0.229375	0.688315	0.981264	0.738989	1.30297	0.895984	0.965357	Sciatica
High	0.816522	0.679869	0.980643	0.0300725	0.224693	0.903557	0.692801	1.17843	0.454223	0.807004	0.885441	0.741796	1.0569	0.177924	0.526195	Soft tissue disorders
High	1.02774	0.849079	1.244	0.778837	0.948758	1.01392	0.784415	1.31058	0.915901	0.963539	1.00776	0.836754	1.21371	0.935088	0.965357	Renal failure

## Sheet: table s10
Table S10. Associations between PM2.5-10 exposure and risk of depression subsequent health conditions across various genetic subtypes.
		Immune-dominant					Neuron-dominant					Comprehensive-risk				Diseases
PM2.5-10 exposure	Hazard Ratio	Lower 95% CI	Upper 95% CI	P	FDR	Hazard Ratio	Lower 95% CI	Upper 95% CI	P	FDR	Hazard Ratio	Lower 95% CI	Upper 95% CI	P	FDR
High	1.06739	0.893756	1.27476	0.471536	0.70802	1.09658	0.849706	1.41518	0.478653	0.732835	0.973664	0.830293	1.14179	0.742617	0.895644	Obesity requiring hospital treatment
High	0.912802	0.716257	1.16328	0.460841	0.70802	1.44828	1.01404	2.06849	0.0416893	0.361308	1.00735	0.812021	1.24967	0.946904	0.990157	Diabetes mellitus
High	0.93889	0.822965	1.07115	0.348347	0.70802	1.07248	0.879407	1.30793	0.489596	0.732835	1.00379	0.887171	1.13575	0.952074	0.990157	Diseases of the digestive system
High	1.19844	0.893359	1.60769	0.227183	0.70802	1.09964	0.723789	1.67067	0.656237	0.787767	1.10134	0.840054	1.44389	0.484815	0.895644	Sleep disorders
High	1.17234	0.831672	1.65254	0.364031	0.70802	1.25146	0.741124	2.11321	0.401373	0.695713	1.10729	0.790297	1.55144	0.553662	0.895644	Headaches
High	1.4697	0.808865	2.67043	0.206313	0.70802	0.53457	0.222912	1.28197	0.160506	0.695527	1.20451	0.635164	2.28419	0.56876	0.895644	Parkinson disease
High	0.966924	0.7769	1.20343	0.763197	0.90196	1.024	0.746555	1.40456	0.883048	0.91837	0.866958	0.699114	1.0751	0.193466	0.895644	Back pain
High	0.963286	0.804109	1.15397	0.684817	0.847869	0.961473	0.740712	1.24803	0.767843	0.83183	0.955772	0.811844	1.12522	0.586978	0.895644	Rheumatoid arthritis and related disorders
High	1.00232	0.869847	1.15496	0.974463	0.998399	1.28237	1.05107	1.56459	0.0142566	0.185336	1.00081	0.876117	1.14325	0.990465	0.990465	Osteoarthritis
High	0.848246	0.67053	1.07306	0.17004	0.70802	0.851962	0.609721	1.19044	0.347917	0.695713	1.05376	0.841792	1.31909	0.647702	0.895644	Chronic obstructive bronchitis
High	0.912318	0.674326	1.23431	0.551833	0.75514	0.895247	0.60046	1.33476	0.587121	0.787767	0.921106	0.691964	1.22613	0.573368	0.895644	Heart failure
High	1.09047	0.89334	1.3311	0.394597	0.70802	1.13308	0.871047	1.47393	0.351812	0.695713	1.02848	0.860315	1.22952	0.757853	0.895644	Anemia
High	1.00022	0.803485	1.24514	0.998399	0.998399	0.784458	0.560927	1.09707	0.156014	0.695527	1.05996	0.867506	1.2951	0.568949	0.895644	Ischemic heart diseases
High	1.05359	0.917383	1.21002	0.459848	0.70802	1.11498	0.917107	1.35556	0.274884	0.695713	0.974456	0.85747	1.1074	0.691707	0.895644	Hypertension
High	1.11834	0.813963	1.53655	0.490168	0.70802	1.29198	0.799233	2.08852	0.295825	0.695713	1.44377	1.06263	1.96162	0.0188555	0.490243	Inflammatory bowel disease
High	1.14304	0.962097	1.35801	0.128385	0.70802	0.922336	0.726258	1.17135	0.507347	0.732835	1.03622	0.881214	1.21849	0.666933	0.895644	Cardiovascular disease
High	0.876022	0.728115	1.05398	0.160671	0.70802	1.12601	0.869353	1.45845	0.368541	0.695713	1.03946	0.878345	1.23014	0.6524	0.895644	Bacterial infection
High	0.971147	0.862702	1.09322	0.62794	0.816323	1.18806	0.994119	1.41984	0.0580799	0.377519	1.10427	0.983248	1.2402	0.0939881	0.895644	Neurotic disorders
High	1.0715	0.909761	1.262	0.408129	0.70802	1.36627	1.0708	1.74327	0.0120666	0.185336	1.06811	0.909893	1.25384	0.420501	0.895644	Diseases of the eye
High	0.872039	0.671322	1.13277	0.30494	0.70802	1.07674	0.740101	1.56649	0.699112	0.7903	0.902902	0.703368	1.15904	0.422766	0.895644	Diseases of the ear
High	0.891014	0.729189	1.08875	0.259132	0.70802	1.06372	0.80314	1.40884	0.666572	0.787767	1.06549	0.877531	1.29371	0.521768	0.895644	Influenza and Pneumonia
High	1.01381	0.784502	1.31014	0.916511	0.992887	1.01483	0.66438	1.55014	0.945692	0.945692	0.989655	0.764524	1.28108	0.937062	0.990157	Infections and eczema
High	1.36115	0.898784	2.06137	0.145383	0.70802	0.722064	0.389658	1.33803	0.30081	0.695713	1.33616	0.881576	2.02516	0.171973	0.895644	Gout
High	0.967204	0.722804	1.29424	0.822457	0.929734	1.10829	0.729811	1.68306	0.629549	0.787767	1.1027	0.836244	1.45405	0.488484	0.895644	Sciatica
High	1.17033	0.977301	1.40148	0.0872112	0.70802	1.12487	0.864382	1.46387	0.381273	0.695713	0.940079	0.790297	1.11825	0.485296	0.895644	Soft tissue disorders
High	1.27528	1.05735	1.53813	0.0109824	0.285542	1.12436	0.874349	1.44585	0.360987	0.695713	1.1038	0.920254	1.32396	0.287173	0.895644	Renal failure

[truncated: 11 more sheets: table s11, table s12, table s13, table s14, table s15, table s16, table s17, table s18, table s19, table s20, table s21]
